# Supplementary material for: Biochemical validation of a second class of tetrahydrofolate riboswitches in bacteria
Source: RNA. 2019 Sep;25(9):1091–7. doi: 10.1261/rna.071829.119 (PMC6800512; doi:10.1261/rna.071829.119)
Supplement: Supplemental Material [file supp_071829.119_Supplemental_Data.zip]

Archive with 3 entries (2 files):
- Supplemental_Data.sto
- __MACOSX/
- __MACOSX/._Supplemental_Data.sto
