# Supplementary material for: Biochemical validation of a second class of tetrahydrofolate riboswitches in bacteria
Source: RNA. 2019 Sep;25(9):1091–7. doi: 10.1261/rna.071829.119 (PMC6800512; doi:10.1261/rna.071829.119)
Supplement: Supplemental Material [file supp_071829.119_Supplemental_Data.zip › Supplemental_Data.sto]

# STOCKHOLM 1.0
#=GF ORIGINAL_MOTIF 403	869	0	1	fake	0	crcB-genes-44e7	jeremy	s35_45_55_65_75S100O5Min3	cmfinder		end
NCBI_BBAY_READ_1108458188507/326-250            AAAGGC-GGGU-GGUCCGUUCA-AC.UUGUUCCUCCGUGCAAGACGUACAUUGA-G-GGGAGC-U-ACGGGAGAAGUCUUUG--AUG
2200102335/23280-23343                          GAAGGG-UCGU-GUACCGUUCA-AC.UCGUCCCAGC-------------UUCGA-C-UGGGAC-U-ACGGGAG-CGCCUGAUU-AUG
ABLW01072471.1/70-8                             UGAAGG-CAGU-GGUCCGUUCA-ACgUCGUUUCCC--------------UGCGC---GGAAAC-A-ACGGGAG-CGCCUUCGU-AUG
ABLW01026188.1/68-7                             -GAAGG-CAGUAGGUCCGUUCA-ACgUCGUUUCCC--------------UGCGC---GGAAAC-A-ACGGGAG-CGCCUUCG--AUG
#=GF END_OF_NEW_HITS here
NZ_ANNO01000122.1/3121-3181                     UUCGUA-ACAG-UGUCCGUUUA-AC.UCGUCUCUCC-------------ACAGA-G-AGAGAC-U-ACGGGAG---CUCGAU--AUG
XAGC_GET0UTC02H7T92/307-368                     AUCGUU-GUGU-UGUCCGUUUA-AC.UCGUCUCCUC-------------UCCGA-A-GGAGAC-U-ACUGGAGAAUAACG----AUG
GO4KUYH01ALP21/206-267                          AUCGUU-GUAU-UGUCCGUUUA-AC.UCGUCUCCUC-------------UUUGA-A-GGAGGC-U-ACUGGAGAAUAACG----AUG
NZ_AKVI01000032.1/11928-11989                   AUCGUU-GUAU-UGUCCGUUUA-AC.UCGUCUCCUC-------------CUUGA-A-GGAGAC-U-ACUGGAGAAUACUG----AUG
XAGC_contig22904/4351-4412                      AUCGUU-GUAU-UGUCCGUUUA-AC.UCGUCUCCUC-------------UCCGA-A-GGAGAC-U-ACUGGAGAAUACUG----AUG
NZ_CP016985.1/1064327-1064388                   AUCGUU-GUAU-UGUCCGUUUA-AC.UCGUUUCCUC-------------CUUGA-A-GGAAAC-U-ACUGGAGAAUACUG----AUG
NC_013119.1/1050679-1050740                     AUCGUU-GUAU-UAUCCGUUUA-AC.UCGUUUCCUC-------------CUUGA-A-GGAAAC-U-ACUGGAGAAUACUG----AUG
ATED_F4WRAXD01E6CVX/419-480                     AUCGUU-GUAU-UGUCCGUUUA-AC.UCGUCUCCUC-------------CCUGA-A-GGAGAC-U-ACUGGAGAAUACUG----AUG
NZ_LNTU01000012.1/285908-285968                 AUCGUU-GUAU-UGUCCGUUUA-AC.UCGUCUCCUC-------------CUCGA-A-GGAGAC-U-ACGGGAGAU-ACUG----AUG
NZ_AKIZ01000015.1/53391-53329                   -AUCGU-GUAU--UGCCGUUUA-AC.UCGUCGCUCC-------------UUUGA-G-GGCGAC-U-ACGGGAGAUCGCGAUGG-AUG
ATED_F4WRAXD01DDLCW/21-85                       UUUAAU-UUGUAUUGCCGUUCA-AC.UCGUCUCCUC-------------CAUGA-A-GGAGAC-U-ACGGGAGAUACUUAAA--AUG
topACOD_F95O9CU01BTPV7/105-170                  UUUAAU-UUGUAUUGCCGUUCAAAC.UCGUCUCCUC-------------UGUGA-A-GGAGAC-U-ACGGGAGAUACUUAAA--AUG
NZ_JMLL01000013.1/208296-208233                 UAUCGU-GUAU--UGCCGUUUA-AC.UCGUCGCUCC-------------UUUGA-G-GGCGGC-U-ACGGGAGAUCGCGAUGG-AUG
2200920389/397-459                              G-AAGG-CAGU--GUCCGUUCA-AC.UCGCUCCUGC--------------CAGA-C-AGGGGC-U-ACGGGAGACGCCUUAAACAUG
NZ_JAEQ01000004.1/188775-188711                 G-AAGG-CAGU--GUCCGUUCA-AC.UCGCUCCUGC------------CAGAGA-C-AGGGGC-U-ACGGGAGACGCCUUAAACAUG
NC_008254.1/1102467-1102405                     AAAAGG-CAGU--GACCGUUUA-AC.UCGCUCCUGC--------------GCGA-C-AGGGGC-U-ACGGGAGACGCCUUAAC-AUG
NCBI_BBAY_READ_1108431201837/89-11              AAAGGC-GGGU-GGUCCGUUCA-AC.UUGUUCCUCCGUGCAAGACGUACAUUGA-G-GGGAGC-UAACGGGAGAAUCUUUCUA-UAA
NCBI_BBAY_READ_1106850751571/169-245            AAAGGC-GGGU-GGUCCGUUCA-AC.UCGUUCCUCCGUACAAGACGUACAUUGA-G-GGGAGC-U-ACGGGAGAAGUCUUUG--AUG
2200321750/7815-7877                            GAAAGG-CUA--GAACCGUUCA-AC.UCGCCCCUGC--------------GCGA-C-AGGGGC-U-ACGGGAGCCGCCUCGAU-AUG
ACQI01022590.1/294-232                          G-AAGG-CCUU-GAACCGUUCA-AC.UCGUCCCUGC--------------GAGA-C-AGGGAC-U-ACGGGAGACGCCUCGUC-AUG
NZ_CP015005.1/3466196-3466134                   AAGUGG-CUGU--GUCCGUUCA-AC.UCGUCCCUGC-------------UCUGA-C-AGGGAC-U-ACUGGAGACGCCUGAU--AUG
NZ_LMCL01000002.1/193471-193409                 AAGUGG-CUGU--GUCCGUUCA-AC.UCGUCCCUGC-------------UCAGA-C-AGGGAC-U-ACUGGAGACGCCUGAG--AUG
NZ_KB890024.1/2240233-2240171                   AAGUGG-CUGU--GUCCGUUCA-AC.UCGUCCCUGC-------------AUCGA-C-AGGGAC-U-ACUGGAGACGCCUGAG--AUG
NZ_JMQM01000001.1/1319846-1319907               GAAAGG-AUGU--GACCGUUCA-AC.UCGUUCCGGC-------------UCCGA-U-CGGGAC-U-ACGGGAGACGCCUUU---AUG
AglaG_GBVDVLI01DAEIJ/83-144                     AAAGGG-CUGU-GGUCCGUUCA-AC.UCGUUUCCCC--------------UUGA-G-GGAAAC-U-ACGGGAG-CGCCUUCG--AUG
ABLW01058888.1/67-8                             UGAAGG-CAGU-GGUCCGUUCA-AC.UCGUUCCC---------------UGCGC---GGAAAC-A-ACGGGAG-CGCCUUCG--AUG
CLOF_F4EQGSL02IICYU/157-220                     AAAAGG-CAGU-GGUCCGUUCA-AC.UCGUUCCCUC-------------UAUGA-A-GGGAAC-U-ACGGGAGAUGCCUUUC--AUG
NZ_LFVY01000012.1/85344-85281                   AUAAGG-CCGU-GAACCGUUCA-AC.UCGUUCCUGC-------------CGAGA-C-AGGAAC-U-ACGGGAGACGCCUUCU--AUG
NZ_AMRM01000006.1/223740-223803                 AUAAGG-UCGU-GAACCGUUCA-AC.UCGUUCCUGC-------------CCUGA-C-AGGAAC-U-ACGGGAGACGCCUUCU--AUG
NZ_MAYB01000001.1/426000-425937                 AUAAGG-CCGU-GAACCGUUCA-AC.UCGUCCCUGC-------------CGAGA-C-AGGGAC-U-ACGGGAGACGCCUUUU--AUG
NZ_BAMP01000033.1/5064-5001                     AUAAGG-CCGU-GAACCGUUCA-AC.UCGUCCCUGC-------------CGAGA-C-AGGGAC-U-ACGGGAGACGCCUUCU--AUG
NZ_AMSI01000013.1/64061-63998                   AUAAGG-CCGU-GAACCGUUCA-AC.UCGUCCCUGC-------------GUAGA-C-AGGGAC-U-ACGGGAGACGCCUUCU--AUG
NZ_AYOD01000001.1/183969-183906                 GAAAGG-CUGU-GGUCCGUUCA-AC.UCGUUCCUCC-------------GUAGA-G-GGGAAC-U-ACGGGAGACGCCUUUC--AUG
botACOD_F64RS5002GA96Z/315-378                  GAAGGG-CAGU-GGUCCGUUCA-AC.UCGUUCCUUC-------------ACCGA-A-AGGAAC-U-ACGGGAGACGCCUUUC--AUG
JGI12060J13090_136029/183-247                   AAAAGG-CUGU-GGUCCGUUCA-AC.UCGUUCCUCC------------GUAAGA-G-GGGAAC-U-ACGGGAGACGCUUUUC--AUG
NZ_CP018171.1/2984044-2984108                   AAAAGG-CUGU-GGUCCGUUCA-AC.UCGUUCCUCC------------GUAUGA-G-GGGAAC-U-ACGGGAGACGCUUUUC--AUG
NZ_JTGD01000074.1/7270-7332                     AAAGGG-CCGU--GUCCGUUCA-AC.UCGUCGCUCC-------------GCCGA-G-GGCGAC-U-ACUGGAGACGCCUUUG--AUG
2200511231/300-361                              --AAGG-CAGU-UGUCCGUUCA-AC.UCGUCGCCUC-------------CCCGA-A-GGCGAC-U-ACGGGAGACGCCUUGC--AUG
SS_2KS_010_SOIL_10256758/321-386                GAAGGG-CUGU-GGUCCGUUCA-AC.UCGUCGCGCCG-----------UAUAGA-G-CGUGAC-U-ACGGGAGACGCCUUUC--AUG
NZ_AXAL01000007.1/13661-13599                   GAAAAG-UCGU-GGUCCGUUCA-AC.UCGUUCCUCC-------------GCAGA-G-AGGAAC-U-ACGGGAGACGCCUUU---AUG
NZ_KI912159.1/905607-905668                     GAAAGG-UCGU-GGUCCGUUCA-AC.UCGUUCCUCC--------------UCGA-G-AGGAAC-U-ACGGGAGACGCCUUU---AUG
NZ_AUEL01000009.1/219279-219217                 GAAAGG-UCGU-GGUCCGUUCA-AC.UCGUUCCUCC-------------UGAGA-G-AGGAAC-U-ACGGGAGACGCCUUU---AUG
NZ_AYWP01000001.1/348072-348008                 GAAAGG-UCGU-GGUCCGUUCA-AC.UCGUUCCUCC-------------UGUGA-G-AGGAAC-U-ACGGGAGACGCCUUUUU-AUG
NZ_AXAE01000011.1/306145-306208                 GAAAGG-UCGU-GGUCCGUUCA-AC.UCGUUCCUCC-------------UUGGA-G-AGGAAC-U-ACGGGAGACGCCUUUU--AUG
NZ_KI911327.1/69309-69246                       GAAAGG-UCGU-GGUCCGUUCA-AC.UCGUUCCUCC-------------UGAGA-G-AGGGAC-U-ACGGGAGACGCCUUUU--AUG
NZ_AYWQ01000001.1/601600-601537                 GAAAGG-UCGU-GGUCCGUUCA-AC.UCGUUCCUCC-------------UCUGA-G-AGGAAC-U-ACGGGAGACGCCUUUU--AUG
NC_019973.1/3868707-3868644                     GAAAGG-UCGU-GGUCCGUUCA-AC.UCGUUCCUCC-------------UCAGA-G-AGGAAC-U-ACGGGAGACGCCUUUU--AUG
NZ_AZUV01000015.1/40141-40203                   GAAAGG-UCGU-GGUCCGUUCA-AC.UCGUUCCUCC-------------GCCGA-G-AGGGAC-U-ACGGGAGACGCCUUU---AUG
NZ_LMHO01000044.1/57343-57280                   GAAAGG-UCGU-GGUCCGUUCA-AC.UCGUUCCUCC-------------GCCGA-G-AGGGAC-U-ACGGGAGACGCCUUUU--AUG
ATED_F4WRAXD02FVS0Q/92-155                      GAAAGG-CAGU-GGUCCGUUCA-AC.UCGUUCCUUC-------------CGCGA-A-AGGAAC-U-ACGGGAGACGCCUUUC--AUG
topACOD_FV90NF401EJO4T/40-103                   GAAAGG-CAGU-GAUCCGUUCA-AC.UCGUCCCUUC-------------CUCGA-A-AGGGAC-U-ACGGGAGACGCCUUUC--AUG
NZ_JAGL01000018.1/37546-37483                   GAAUGG-CUGU-GGUCCGUUUA-AC.UCGUCCCUUC-------------CUCGA-A-AGGGAC-U-ACGGGAGACACCUUUC--AUG
NZ_AYVK01000001.1/209853-209915                 GAAAGG-UCGU-GGUCCGUUCA-AC.UCGUUCCUUC-------------UGAGA-G-AGGAAC-U-ACGGGAGACGCCUUU---AUG
NZ_AYVN01000005.1/257703-257641                 GAAAGG-UUGU-GGUCCGUUCA-AC.UCGUUCCUCC-------------UGAGA-G-AGGAAC-U-ACGGGAGACGCCUUU---AUG
NZ_CAUM01000119.1/69645-69708                   GAAAGG-UUGU-GGUCCGUUCA-AC.UCGUUCCUCC-------------UGAGA-G-AGGAAC-U-ACGGGAGACGCCUUUA--AUG
NZ_CAAF010000063.1/45651-45714                  GAAAGG-UCGU-GGUCCGUUCA-AC.UCGUUCCUCC-------------UGAGA-G-AGGAAC-U-ACGGGAGACGCCUUUA--AUG
NZ_LYTO01000223.1/132037-131975                 GAAAGG-UCGU-GGUCCGUUCA-AC.UCGUUCCUCC-------------UGAGA-G-GGGAAC-U-ACGGGAGACGCCUUU---AUG
NZ_AGSN01000086.1/35782-35844                   GAAAGG-UCGU-GGUCCGUUCA-AC.UCGUCCCUCC-------------UGUGA-G-AGGGAC-U-ACGGGAGACGCCUUU---AUG
NZ_AYVL01000021.1/117900-117962                 GAAAGG-UCGU-GGUCCGUUCA-AC.UCGUUCCUCC-------------UAAGA-G-AGGAAC-U-ACGGGAGACGCCUUU---AUG
PM30_NoIndex_L003_R1_001_contig_76436/1110-1048 GAAAGG-UCGU-GGUCCGUUUA-AC.UCGUCCCUCC-------------UUCGA-G-UGGGAC-U-ACGGGAGACGCCUUU---AUG
NZ_CCMY01000023.1/36484-36547                   GAAAGG-UCGU-GGUCCGUUCA-AC.UCGUCCCGCC-------------UUUGA-G-UGGGAC-U-ACGGGAGACGCCUUUU--AUG
NZ_MDFL01000104.1/83339-83277                   GAAAGG-UCGU-GGUCCGUUCA-AC.UCGUCCCACC-------------UUUGA-G-UGGGAC-U-ACGGGAGACGCCUUU---AUG
NZ_LYTM01000034.1/238641-238579                 GAAAGG-UCGU-GGUCCGUUCA-AC.UCGUCCCACC-------------UCUGA-G-UGGGAC-U-ACGGGAGACGCCUUU---AUG
NZ_CCNA01000060.1/309789-309727                 AAAAGG-UCGU-GGUCCGUUCA-AC.UCGUCCCACC-------------UUUGA-G-UGGGAC-U-ACGGGAGACGCCUUU---AUG
NZ_CCNC01000137.1/30284-30346                   AAAAGG-UCAU-GGUCCGUUCA-AC.UCGUCCCACC-------------UUUGC-G-UGGGAC-U-ACGGGAGACGCCUUU---AUG
NZ_CCND01000007.1/46514-46576                   AAAAGG-UCGU-GGUCCGUUCA-AC.UCGUCCCACC-------------CUUGA-G-UGGGAC-U-ACGGGAGACGCCUUU---AUG
NZ_KK073910.1/15365-15303                       AACAGG-CUGU-GGUCCGUUCA-AC.UCGUUCCUCC-------------ACCGA-G-GGGAAC-U-ACGGGAGACGCCUUU---AUG
ATED1026_F5B15RW01B552X/351-289                 AAAAGG-CUGU-GGUCCGUUUA-AC.UCGUCCCUCC-------------GCCGA-G-GGGGAC-U-ACGGGAGACGCCUUU---AUG
NZ_LMFV01000017.1/35640-35577                   AUAAGG-CAGU-GGUCCGUUCA-AC.UCGUUCCUCC-------------UUUGA-G-AGGAAC-U-ACGGGAGACGCCUUUU--AUG
NZ_LMGJ01000038.1/82791-82853                   AUAAGG-CUGU-GGUCCGUUCA-AC.UCGUUCCUCC-------------UUCGA-G-AGGGAC-U-ACGGGAGACGCCUUU---AUG
2200901937/1006-1070                            GAAAGA-CAGU-GGUCCGUUCA-AC.UCGCCGCUGG-------------UAGUA-CGGGCGGC-U-ACGGGAGCCACCUUUC--AUG
2200892296/155-92                               UGAAGG-CUGU-GGUCCGUUCA-AC.UCGUCCCUCC-------------UCCGA-G-UGGGAC-U-ACGGGAGACGCCUUUU--AUG
NZ_CAIU01000029.1/54332-54270                   AAAAGG-CUGU-GGUCCGUUCA-AC.UCGUCCCUCC-------------UUUGA-G-UG-GAC-U-ACGGGAGACACCUUUC--AUG
topACOD_F95O9CU01CLMEE/11-75                    -GAAGG-CUGU-GAUCCGUUCA-AC.UCGCCCCUCC-------------CCGGACG-AGGGGCGU-ACGGGAGACGCCUUUC--AUG
NZ_LBCQ01000007.1/187356-187419                 GAAAGG-CUGU-GGUCCGUUCA-AC.UCGUCCCUCC-------------UGAGA-G-UGGGAC-U-ACGGGAGACGCCUUUC--AUG
NZ_AHAM01000184.1/81899-81962                   GAAAGG-AAGU-GGUCCGUUCA-AC.UCGUUCCUCC-------------UGAGA-G-AGGAAC-U-ACGGGAGACGCCUUUC--AUG
SRB_contig48406/1-59                            --AAGG--AGU-GGUCCGUUCA-AC.UCGCCG-UCC-------------UGCGC-G-A-CGGC-U-ACGGGAGUUUCCUUUC--AUG
ATED_F4WRAXD01A1IC2/295-233                     AUCAGG-UUGU-GGUCCGUUCA-AC.UCGUUCCUCC-------------AUUGA-G-GGGAAC-U-ACGGGAGACGCCUUU---AUG
NZ_LMGA01000001.1/1354261-1354323               AGGAGG-CCGU-GGUCCGUUCA-AC.UCGUUCCUCC-------------AGCGA-G-GGGAAC-U-ACGGGAGACGCGCUA---AUG
JGI12097J13213_1030577/78-141                   AAUGAU-CAGU-GGUCCGUUUA-AC.UCGUUCCGGC------------GUAAGA-U-CGGGAC-U-ACGGGAGACACAUUC---AUG
JGI12097J13213_1030577/77-141                   GAAUGAUCAGU-GGUCCGUUUA-AC.UCGUUCCGGC------------GUAAGA-U-CGGGAC-U-ACGGGAGACA-CAUUC--AUG
APMI01029667.1/3186-3125                        AACCGG-CCG--GAUCCGUUCA-AC.CCGUCGCUCC-------------ACCGA-G-GGCGAC-U-ACUGGAGACGCCGUU---AUG
#=GC SS_cons                                    ::<<<<.-<<<.--<<<<----.--.--<<<<<<<_............._____.>.>>>>>>.-.->>>>-->>>>>>>:::::::
#=GC cons                                       RnnRGR-nnGU-nGUCCGUUYA-AC-UCGUYYCYnC-------------nnnGA-n-RGRRAC-U-ACGGGAGAYRCCUnnn--AUG
#=GF SORT_STATS 119 194 0

//
